# Supplementary material for: Contralateral Structure and Molecular Response to Severe Unilateral Brain Injury
Source: Brain Sci. 2025 Aug 5;15(8):837. doi: 10.3390/brainsci15080837 (PMC12384278; doi:10.3390/brainsci15080837)
Supplement: Supplementary file 1 [file brainsci-15-00837-s001.zip]

Archive with 1 entries (1 files):
- brainsci-3737250-supplementary.pdf
